# Supplementary material for: Response and prognosis to neoadjuvant chemotherapy in women early breast cancer of HER2-low status
Source: Front Oncol. 2025 Jun 9;15:1596156. doi: 10.3389/fonc.2025.1596156 (PMC12183045; doi:10.3389/fonc.2025.1596156)
Supplement: Supplementary file 1 [file DataSheet1.csv]

Age	Ki67	Menopausal status	Histological type	cN stage	Clinical stage at diagnosis	Grade	HER2	Chemotherapy	Breast surgery	ypN stage	ypTNM	HR	ORR	PCR	DFS	DFStime	OS	Ostime
50	60	1	0	1	0	1	0	0	0	1	2	0	1	0	1	15	1	35
44	70	0	0	1	0	1	0	0	1	0	0	0	1	1	0	62	0	62
49	90	0	0	1	0	1	0	0	0	0	0	1	1	1	1	36	1	52
32	30	0	0	3	1	0	1	0	0	1	2	1	1	0	1	36	1	53
39	50	0	0	3	1	1	1	0	1	1	2	1	1	0	1	26	1	41
52	60	0	0	2	0	1	1	1	0	1	2	1	0	0	0	121	0	67
67	40	1	0	2	1	1	1	1	0	0	0	1	1	1	0	71	0	71
63	60	1	1	1	1	1	1	0	0	0	0	0	1	1	0	65	0	69
40	60	0	0	2	1	0	0	0	1	1	2	1	1	0	1	24	1	39
53	40	1	0	2	1	0	0	0	1	0	0	0	1	1	0	130	0	67
56	30	1	0	1	0	0	0	0	0	1	2	1	0	0	0	67	0	125
52	60	1	0	1	0	1	0	0	0	0	1	1	1	0	1	27	0	67
44	50	0	1	2	1	1	0	0	0	2	2	0	0	0	1	27	1	45
49	40	0	0	2	0	0	0	1	1	1	2	1	1	0	0	129	0	69
58	20	1	1	1	1	1	0	0	0	0	1	0	1	0	0	69	0	123
34	20	0	0	2	1	1	1	0	0	2	2	1	1	0	1	35	0	64
40	40	0	0	1	0	0	0	1	0	0	1	1	1	0	0	127	0	118
53	20	1	0	1	1	0	0	0	0	0	1	1	1	0	1	41	0	73
54	30	0	0	1	1	0	0	0	0	0	0	0	1	1	0	67	0	116
43	20	0	0	2	1	0	0	0	0	1	2	1	0	0	0	125	0	65
47	60	0	0	1	0	0	0	1	1	0	0	0	1	1	0	64	0	113
51	60	1	0	1	0	1	0	0	0	0	0	0	1	1	0	121	0	64
35	30	0	0	2	1	0	0	0	0	0	0	0	1	1	0	69	0	110
52	20	0	0	0	0	0	0	0	0	1	2	0	1	0	0	123	0	67
42	60	0	0	3	1	0	1	1	0	1	3	1	0	0	0	64	0	108
67	30	1	1	2	1	0	1	0	1	0	1	0	1	0	0	118	0	64
44	60	0	0	1	0	0	0	0	0	0	0	0	1	1	0	68	0	95
60	40	1	0	1	0	0	1	1	0	1	2	0	1	0	0	116	0	72
41	40	0	0	1	0	0	1	0	1	0	1	0	1	0	0	65	0	93
44	30	0	0	1	1	0	1	0	1	0	1	0	1	0	0	113	0	74
48	80	0	0	1	1	1	0	0	0	0	0	0	1	1	0	64	0	99
35	60	0	0	1	1	0	1	0	0	1	2	0	0	0	1	35	0	61
39	30	0	0	2	1	0	1	1	0	0	1	0	1	0	1	23	1	38
47	40	0	1	1	0	0	1	0	1	0	1	0	1	0	0	67	0	89
43	30	0	0	1	0	0	0	0	0	0	1	0	1	0	0	108	0	67
48	30	0	0	1	0	0	0	0	0	0	1	1	1	0	1	35	1	58
32	20	0	0	2	1	0	0	1	0	0	1	1	1	0	1	37	0	67
54	25	1	1	1	0	0	0	0	0	0	1	0	1	0	0	64	0	84
36	30	0	0	1	0	1	1	0	0	1	2	1	0	0	1	25	1	46
58	20	1	0	2	1	0	1	0	1	1	3	0	0	0	1	32	0	64
49	40	0	0	1	0	0	1	0	0	0	1	0	1	0	0	93	0	80
32	60	0	0	1	0	1	0	0	0	1	2	0	1	0	0	61	0	61
45	15	0	0	2	1	1	0	0	0	0	0	1	1	1	0	74	0	74
45	20	0	0	1	0	0	1	0	0	0	1	0	1	0	0	99	0	62
45	60	0	0	1	0	0	1	0	1	0	0	0	1	1	0	79	0	70
48	60	0	0	2	1	0	1	0	0	2	2	1	1	0	1	23	1	35
53	80	0	0	2	1	0	0	1	1	1	2	0	1	0	0	63	0	63
45	30	0	0	1	0	0	1	1	0	1	2	0	1	0	0	69	0	81
46	30	0	0	1	0	0	0	0	0	0	1	0	1	0	0	89	0	64
57	40	1	0	3	1	0	1	0	0	1	3	0	0	0	0	69	0	69
53	60	1	0	1	0	0	0	0	1	0	1	1	1	0	0	83	0	76
36	30	0	0	1	0	0	1	0	0	1	2	0	1	0	0	63	0	71
50	50	0	0	1	1	0	0	0	0	0	0	1	1	0	1	29	0	61
59	35	1	0	0	0	1	0	0	1	0	1	0	1	0	0	84	0	72
55	50	0	1	3	1	0	1	0	0	1	3	0	0	0	0	63	0	63
52	30	0	0	2	1	0	1	1	0	0	1	0	1	0	0	76	0	81
55	60	1	0	1	0	0	0	0	0	0	1	1	1	0	1	37	0	62
53	80	1	0	1	0	1	1	0	0	0	0	0	1	1	0	64	0	69
39	40	0	0	3	1	1	0	0	0	1	2	0	1	0	1	10	1	25
57	40	1	1	3	1	0	0	0	0	0	1	1	0	0	0	66	0	66
40	30	0	0	2	1	0	1	0	0	0	1	0	1	0	0	80	0	64
69	30	1	1	1	0	1	0	0	0	0	1	0	1	0	0	77	0	76
54	70	1	0	1	0	1	1	0	0	1	2	0	1	0	1	43	0	67
41	5	0	0	2	1	1	1	0	0	1	2	0	1	0	0	67	0	67
41	40	0	0	2	1	0	0	1	1	0	0	0	1	1	0	62	0	72
40	50	0	0	2	1	1	0	1	0	0	1	1	1	0	1	26	1	51
53	70	1	0	2	1	1	0	0	1	1	2	0	0	0	1	20	1	36
49	70	1	0	2	1	1	0	0	0	2	2	0	0	0	1	14	1	27
48	40	0	0	2	1	0	0	0	0	1	2	0	0	0	1	17	1	29
45	20	1	0	1	0	0	0	0	0	1	2	0	0	0	0	70	0	64
54	40	1	1	1	0	0	0	1	1	0	1	0	1	0	0	69	0	69
67	20	1	0	3	1	0	0	0	0	1	2	1	0	0	0	73	0	76
50	20	1	0	3	1	0	0	0	0	1	2	0	1	0	0	81	0	71
55	20	1	1	1	0	0	1	0	0	0	1	1	1	0	0	59	0	59
46	60	0	0	2	1	1	0	1	0	0	0	0	1	1	0	67	0	67
42	40	0	0	3	1	0	1	0	1	3	3	1	0	0	0	64	0	74
45	30	0	0	1	0	0	1	1	1	0	1	0	1	0	0	69	0	69
50	90	0	0	3	1	1	1	0	0	3	2	1	1	0	1	15	1	27
48	50	0	0	1	0	1	1	0	0	1	2	1	1	0	1	32	0	72
64	60	0	0	1	1	0	1	0	1	0	1	0	1	0	1	18	1	31
50	50	0	0	1	0	0	0	1	0	1	2	0	1	0	0	76	0	77
41	40	0	0	1	0	0	0	0	0	0	1	1	0	0	0	71	0	72
45	50	0	0	2	1	0	0	0	0	1	2	0	1	0	0	71	0	71
49	70	0	0	1	0	1	1	0	0	0	1	0	1	0	1	27	1	43
56	50	1	0	1	0	0	0	0	0	0	1	0	1	0	0	72	0	67
36	30	0	0	2	1	0	0	1	1	0	1	1	1	0	0	74	0	115
44	30	0	0	3	1	1	0	0	0	3	3	0	0	0	1	12	1	27
52	40	1	0	1	0	0	0	0	0	1	2	1	0	1	0	81	0	81
43	30	0	0	1	0	0	0	0	1	0	0	0	1	1	0	87	0	76
51	70	0	0	1	0	0	1	0	0	0	1	0	1	0	0	69	0	71
52	30	0	0	2	1	0	0	1	0	0	1	1	1	1	0	73	0	73
46	15	1	0	1	0	0	0	0	1	0	1	1	0	0	0	81	0	72
52	40	0	0	1	0	0	1	0	0	0	1	0	1	0	0	64	0	87
36	50	0	0	1	0	1	1	1	1	2	0	0	1	1	1	29	1	43
59	20	1	1	1	0	0	0	0	0	0	1	1	1	0	0	76	0	67
43	30	0	0	1	0	0	1	1	0	0	1	0	1	0	0	71	0	69
35	60	0	0	1	0	0	1	0	0	0	0	0	1	1	0	77	0	81
45	20	0	0	1	0	0	1	0	0	0	1	0	1	0	0	72	0	71
48	50	0	0	2	1	0	0	0	0	0	0	0	1	1	0	74	0	77
43	40	0	0	2	1	0	0	0	1	0	1	1	0	0	1	21	1	52
49	30	0	1	1	1	0	1	1	0	1	2	0	1	0	1	27	0	61
62	20	1	1	1	0	0	1	0	0	0	1	1	1	0	0	69	0	67
42	30	0	0	2	1	1	1	0	0	2	2	0	1	0	1	23	1	41
48	30	0	0	1	0	1	0	0	0	0	1	1	1	0	1	31	1	53
63	40	1	1	1	0	0	0	0	0	0	1	0	1	0	0	64	0	72
58	50	0	0	1	0	0	0	0	0	0	0	0	1	1	0	69	0	69
42	40	0	0	1	0	0	1	1	1	0	1	0	1	0	0	76	0	77
50	30	0	0	1	0	0	0	0	0	1	2	0	1	0	0	71	0	71
46	30	0	0	1	0	0	0	0	0	0	1	0	1	0	0	77	0	73
41	60	0	1	1	0	1	1	0	0	0	0	0	1	1	0	72	0	82
55	30	1	0	2	1	0	1	0	0	0	1	0	1	0	0	74	0	74
47	60	0	0	3	1	0	1	0	0	1	3	0	0	0	0	61	0	61
51	60	1	0	3	1	1	1	1	0	1	2	0	1	0	0	65	0	65
44	30	0	0	1	0	0	0	1	0	0	1	0	1	0	0	69	0	68
39	30	0	0	2	1	0	0	0	0	0	1	1	0	0	0	69	0	69
40	30	0	0	1	0	0	1	0	1	0	1	1	1	0	0	81	0	67
37	50	0	0	1	0	0	1	0	0	0	1	1	1	0	1	24	1	49
56	40	1	0	2	1	0	0	0	0	0	0	0	1	1	0	72	0	72
46	20	0	0	2	1	0	1	0	0	0	1	0	1	0	0	76	0	77
46	50	0	0	1	0	0	0	0	0	0	1	0	1	0	0	71	0	73
44	60	0	0	1	0	0	0	1	0	1	2	0	1	0	0	77	0	82
64	20	1	0	1	0	0	1	0	0	0	0	0	1	1	0	72	0	80
41	70	0	0	2	1	0	1	0	0	2	2	1	1	0	1	13	1	47
48	50	0	0	2	1	0	0	0	0	1	2	0	1	0	0	64	0	64
49	20	0	1	1	0	0	1	0	0	0	1	0	1	0	1	19	1	29
44	50	0	0	2	1	1	1	0	0	2	0	0	1	1	1	31	1	43
42	50	0	0	1	1	1	1	0	0	0	0	0	1	1	1	39	0	72
44	30	0	0	1	1	0	0	0	0	0	1	0	1	0	0	124	0	71
45	25	0	0	1	0	0	0	0	1	1	2	0	1	0	0	67	0	95
53	20	0	0	1	0	0	1	1	0	0	1	1	0	0	0	115	0	104
67	40	1	0	3	1	1	1	1	0	1	2	1	1	0	0	71	0	71
45	40	0	0	1	0	0	0	0	0	0	1	0	1	0	0	69	0	67
38	30	0	0	1	0	0	1	0	0	0	1	0	1	0	0	81	0	72
53	20	0	0	1	0	0	0	0	0	0	1	1	0	0	0	76	0	69
54	40	0	0	1	0	0	1	0	0	1	2	0	1	0	0	71	0	77
49	40	0	0	1	0	0	0	0	0	0	1	1	1	0	0	77	0	71
63	70	0	0	1	0	1	1	0	1	0	0	0	1	1	0	72	0	73
51	20	0	0	2	1	0	1	0	1	0	1	0	1	0	0	87	0	82
65	20	1	0	1	0	0	1	1	0	0	0	0	1	1	0	124	0	80
55	80	0	0	1	1	1	1	0	0	0	0	0	1	1	0	67	0	65
46	30	0	0	1	0	0	0	0	0	0	1	1	1	0	1	35	0	79
37	40	0	0	1	0	0	1	1	0	1	2	0	1	0	0	69	0	68
58	40	1	0	1	0	0	1	0	0	0	1	1	0	0	0	81	0	80
33	60	0	0	1	0	0	0	0	0	0	1	1	1	0	0	82	0	82
63	40	1	0	1	0	0	1	0	0	0	1	0	1	0	0	71	0	68
41	30	0	0	2	1	1	0	0	0	0	0	0	1	1	0	77	0	82
46	40	0	0	1	0	0	0	0	1	0	1	0	1	0	0	72	0	60
48	60	0	0	1	0	1	1	0	0	1	2	0	1	0	1	15	1	31
44	40	0	1	1	0	0	1	0	0	0	1	1	1	0	0	124	0	95
47	20	1	0	2	0	0	1	0	0	0	0	1	1	0	0	67	0	67
54	40	1	0	3	1	1	1	0	0	1	3	1	0	0	1	35	0	72
50	20	0	0	1	0	0	0	1	0	0	1	0	1	0	0	67	0	71
40	80	0	0	1	0	0	1	0	0	1	2	1	1	0	1	31	0	57
48	60	1	0	1	0	0	1	0	0	0	1	0	1	0	1	26	1	42
45	10	0	0	1	0	0	1	0	0	0	1	1	1	0	1	34	0	73
45	20	0	0	1	0	0	0	0	0	1	2	1	1	0	1	36	0	86
48	60	0	0	1	0	0	1	0	1	0	1	1	0	0	0	69	0	80
43	40	0	0	2	1	1	1	0	0	1	2	0	1	0	1	11	1	19
47	30	0	0	0	1	1	1	1	0	0	1	0	1	0	1	21	1	39
57	40	0	0	1	0	0	0	1	0	1	2	0	1	0	0	77	0	82
45	30	0	0	1	0	0	1	0	0	0	1	1	1	0	0	71	0	71
45	70	0	0	1	0	0	1	0	0	1	2	0	1	0	1	17	1	38
41	15	0	0	1	0	0	1	0	0	0	1	1	1	0	1	32	0	92
58	30	1	0	1	0	0	0	0	0	0	1	0	1	0	0	73	0	72
49	60	1	0	1	0	1	1	0	0	1	2	1	1	0	1	30	1	52
52	20	0	0	1	0	0	0	0	0	0	1	1	1	0	1	32	0	71
45	50	0	0	1	0	1	1	0	0	1	2	1	1	0	1	37	0	83
43	30	0	1	1	0	0	1	0	0	0	1	1	0	0	0	82	0	77
53	30	1	0	1	0	1	1	1	0	0	1	1	1	0	0	80	0	71
45	30	0	0	1	0	0	1	0	1	1	2	0	1	0	0	65	0	73
52	20	1	0	1	0	0	1	0	0	0	1	1	0	0	0	82	0	82
52	60	0	0	1	0	0	1	0	1	0	0	1	1	0	1	37	0	68
47	40	0	1	1	0	0	1	0	0	0	1	0	1	0	0	68	0	65
41	60	0	1	1	0	1	1	0	0	1	2	1	1	0	1	31	1	58
49	20	0	0	1	0	0	1	1	0	0	1	0	1	0	0	59	0	68
36	40	0	0	1	0	0	1	0	0	0	1	1	1	0	0	67	0	80
47	60	0	0	1	0	0	0	0	0	0	1	0	1	0	0	72	0	65
50	20	0	0	1	0	0	0	0	0	0	1	1	1	0	0	69	0	79
57	60	1	1	2	1	1	1	0	0	2	2	1	0	0	0	77	0	82
40	40	0	0	1	0	1	0	0	0	1	2	1	1	0	1	31	0	65
44	20	0	0	1	0	0	0	0	0	0	1	1	0	0	0	73	0	95
49	20	0	0	1	0	0	1	0	0	0	1	1	0	0	0	82	0	102
46	15	0	0	1	0	1	1	1	0	0	1	1	1	0	0	80	0	67
59	50	1	0	2	1	1	1	0	0	1	2	1	0	0	1	45	0	72
54	50	1	0	3	1	1	1	1	0	2	2	1	0	0	0	76	0	76
46	60	0	0	1	0	0	0	0	0	0	1	1	1	0	0	68	0	71
38	60	0	0	3	1	0	0	0	0	1	2	1	0	0	0	79	0	73
54	60	1	0	2	0	1	0	0	0	0	0	1	1	1	0	82	0	82
45	40	0	0	0	0	0	1	0	0	1	2	1	0	0	0	69	0	69
46	30	0	0	0	0	0	1	0	1	0	0	0	1	1	0	60	0	65
52	60	0	0	1	0	0	1	0	0	0	0	0	1	1	0	71	0	68
51	30	0	1	0	0	0	1	0	0	0	1	0	1	0	0	95	0	94
48	50	0	0	0	0	0	1	0	0	0	1	0	1	0	0	104	0	81
47	50	0	0	0	0	1	1	0	0	0	1	1	1	0	0	72	0	77
52	60	0	0	0	0	0	1	0	0	0	1	0	1	0	0	67	0	71
41	40	0	0	1	0	0	1	1	0	0	1	0	1	0	0	72	0	69
53	40	0	0	0	0	0	1	0	0	0	1	0	1	0	0	69	0	62
27	60	0	0	0	0	0	0	0	0	0	1	1	0	0	0	77	0	65
40	30	0	0	0	0	0	1	0	0	0	1	1	1	0	0	71	0	63
42	30	0	0	0	0	1	0	0	0	0	1	1	0	0	1	43	0	69
42	20	0	0	0	0	0	1	0	1	0	1	1	1	1	0	82	0	82
47	60	0	0	0	0	1	1	1	0	0	1	1	1	0	1	32	0	68
42	15	0	0	2	1	0	0	0	0	0	1	1	0	0	0	65	0	74
44	20	1	0	0	0	0	1	0	0	0	1	1	1	0	0	82	0	82
38	40	0	0	0	0	0	0	0	0	0	1	1	0	0	0	68	0	68
39	40	0	0	0	0	0	1	0	0	0	1	1	1	0	0	80	0	80
46	40	0	0	0	0	0	1	0	0	0	1	1	0	0	1	41	0	65
52	20	0	1	0	0	0	1	0	0	0	1	1	1	0	0	68	0	68
55	15	1	1	0	0	0	0	0	0	1	2	1	1	0	1	27	0	61
49	20	0	0	0	0	0	1	0	0	0	1	1	1	0	0	82	0	82
56	30	1	0	0	0	0	1	0	0	0	1	1	1	0	0	60	0	60
44	20	0	0	1	0	0	1	0	0	0	1	1	1	0	0	71	0	71
50	35	0	0	1	0	0	1	1	0	0	1	1	1	0	0	95	0	95
44	40	0	0	1	0	0	1	0	0	0	1	1	1	0	1	34	1	46
43	50	0	0	2	1	0	1	0	0	1	2	1	1	0	1	21	1	38
41	40	0	0	1	0	1	1	0	0	0	1	1	1	0	0	67	0	67
35	50	0	0	1	0	0	1	0	0	0	1	1	1	0	0	72	0	72
52	30	1	0	1	0	0	1	0	0	1	2	1	1	0	1	34	0	61
54	50	0	0	1	0	0	1	0	0	0	1	1	1	0	1	27	0	64
47	30	0	0	2	1	0	1	0	0	0	1	1	1	0	0	71	0	71
55	40	1	0	1	0	0	1	0	0	1	2	1	1	0	1	35	0	61
44	15	0	0	1	0	0	1	0	0	0	1	1	1	0	0	82	0	82
33	60	0	0	3	1	1	1	0	0	3	2	1	1	0	1	17	1	39
41	40	0	0	3	1	0	1	0	0	1	3	1	0	0	0	65	0	65
46	30	0	0	2	0	0	0	0	0	1	2	1	1	0	0	82	0	82
65	60	1	0	0	0	0	1	0	0	1	3	1	0	0	1	39	0	68
42	20	0	0	1	0	1	1	0	0	0	1	1	0	0	0	80	0	80
43	40	0	0	1	0	0	1	1	0	0	1	1	1	0	0	65	0	65
39	30	0	0	1	0	1	1	0	0	1	2	1	1	0	1	26	0	61
48	30	0	1	1	0	0	1	0	0	0	1	1	1	1	0	79	0	79
47	40	0	0	1	0	1	1	0	0	0	1	1	1	0	0	82	0	82
41	50	0	0	1	0	1	1	0	0	1	2	1	1	0	1	35	0	60
45	20	0	1	1	0	0	1	0	0	0	1	1	0	0	0	62	0	62
41	30	0	0	1	0	0	1	0	0	0	1	1	1	0	0	95	0	95
42	20	0	0	1	0	0	1	0	0	0	1	1	1	0	0	104	0	104
35	60	0	0	0	0	1	1	0	0	1	2	1	0	0	0	72	0	72
49	20	0	1	1	0	0	1	0	0	0	1	1	1	0	0	67	0	67
44	20	0	0	1	0	0	1	0	0	0	1	1	1	0	0	72	0	72
47	40	0	1	1	0	0	1	0	0	0	1	1	1	0	0	69	0	69
45	80	0	0	1	0	0	0	0	0	1	2	0	0	0	0	77	0	77
57	30	0	0	1	0	0	1	0	0	0	1	1	1	0	0	71	0	71
50	20	0	0	1	0	0	1	1	0	1	2	1	1	0	0	73	0	73
51	60	0	0	1	0	1	1	0	0	0	1	1	1	0	0	82	0	82
46	30	0	0	1	0	0	0	0	0	0	1	0	1	0	0	80	0	80
48	30	0	0	3	1	0	1	0	0	1	3	0	0	0	1	38	0	62
49	30	1	0	1	0	0	0	0	0	0	1	1	1	0	0	82	0	82
43	20	0	1	1	0	0	1	0	0	0	1	1	1	0	0	68	0	68
36	30	0	0	1	0	0	1	0	0	0	1	1	1	0	0	80	0	80
51	60	1	0	2	0	0	1	0	0	2	2	1	0	0	0	65	0	65
46	30	0	0	3	1	0	1	0	0	1	3	1	0	0	1	18	1	37
37	30	0	0	1	0	0	1	0	0	0	1	0	1	0	0	79	0	79
57	40	1	1	1	0	0	1	0	0	1	1	0	1	0	1	22	1	41
44	30	0	0	1	0	0	0	0	0	1	2	1	0	0	1	20	1	37
51	40	0	0	2	1	0	1	0	0	0	1	1	1	0	1	26	1	52
52	20	1	0	1	0	0	1	0	0	1	2	1	1	0	0	95	0	95
54	30	1	0	1	0	0	1	0	0	0	1	1	1	0	0	102	0	102
37	50	1	0	2	1	0	1	0	0	1	2	0	0	0	1	18	1	37
53	15	0	1	0	0	0	1	0	0	0	1	1	1	0	0	67	0	67
44	30	0	0	2	0	0	1	1	0	1	2	1	1	0	0	72	0	72
53	30	1	0	1	0	0	1	0	0	0	1	0	1	0	1	18	1	29
34	70	0	0	3	1	0	1	0	0	2	3	0	0	0	1	9	1	16
41	60	0	0	1	1	1	1	0	0	0	0	0	1	1	0	71	0	71
50	50	0	0	3	1	0	1	0	0	2	3	1	0	0	0	73	0	73
45	20	0	0	2	1	0	1	0	0	0	1	1	1	0	0	82	0	82
39	30	0	0	2	1	0	1	0	0	0	0	1	1	1	0	80	0	80
47	30	0	0	0	0	0	1	0	0	0	1	1	1	0	0	65	0	65
55	50	1	0	1	0	1	1	0	0	1	2	1	1	0	1	32	0	68
47	20	0	0	0	0	0	1	0	0	0	1	1	1	0	0	68	0	68
51	30	0	0	0	0	0	0	0	0	0	1	1	1	0	0	94	0	94
47	40	0	0	1	0	0	1	0	0	0	1	1	1	0	0	81	0	81
54	60	1	0	2	1	0	1	0	0	1	2	1	0	0	1	26	1	42
51	70	1	0	0	0	1	1	0	0	0	0	1	1	1	0	77	0	77
45	50	0	0	0	0	0	1	0	0	0	1	0	1	0	0	71	0	71
45	50	0	0	1	0	1	1	0	0	1	2	1	1	0	1	37	0	72
48	30	0	1	1	0	0	1	1	0	0	1	1	1	0	0	69	0	69
40	40	0	0	0	0	0	1	0	0	0	1	1	0	0	1	29	1	51
39	60	0	0	1	0	1	1	0	0	1	2	1	1	0	1	15	1	28
48	60	0	0	0	0	1	1	0	0	0	1	0	1	0	1	35	0	65
45	70	0	0	0	0	0	0	0	0	0	1	1	1	0	0	63	0	63
54	20	0	0	0	0	0	1	0	0	0	1	1	1	0	0	78	0	78
41	40	0	0	1	0	0	1	0	0	0	1	1	1	0	0	69	0	69
43	60	0	0	0	0	0	1	0	0	0	1	1	1	0	0	92	0	92
49	60	0	0	0	0	1	1	0	0	0	1	1	1	0	0	74	0	74
